# Supplementary material for: Fine-tuning GBS data with comparison of reference and mock genome approaches for advancing genomic selection in less studied farmed species
Source: BMC Genomics. 2025 Feb 5;26:111. doi: 10.1186/s12864-025-11296-4 (PMC11796084; doi:10.1186/s12864-025-11296-4)
Supplement: Supplementary file 1 — Supplementary Material 1 [file 12864_2025_11296_MOESM1_ESM.xlsx]

## Sheet: Table S1 - Trimmed reads
Table S1. Overview of trimmed reads per sample involved in this study
	Sample	Total sequences
1	0131_Lehtomaen_Jugurtti_250_SphI_R1_001	1355936
2	0131_Lehtomaen_Jugurtti_251_SphI_R1_001	1702124
3	0131_Lehtomaen_Jugurtti_500_SphI_R1_001	1392587
4	0297_Kuuselan_Napsutar_250_SphI_R1_001	1494220
5	0297_Kuuselan_Napsutar_251_SphI_R1_001	478662
6	0297_Kuuselan_Napsutar_500_SphI_R1_001	948526
7	1165_Asmo_Junkkari_250_SphI_R1_001	1399635
8	1165_Asmo_Junkkari_251_SphI_R1_001	1121696
9	1165_Asmo_Junkkari_500_SphI_R1_001	1298938
10	1236_Asmo_Luvattu_250_SphI_R1_001	871760
11	1236_Asmo_Luvattu_251_SphI_R1_001	914043
12	1236_Asmo_Luvattu_500_SphI_R1_001	1161457
13	1258_Asmo_Lojal_250_SphI_R1_001	944724
14	1258_Asmo_Lojal_251_SphI_R1_001	1205943
15	1258_Asmo_Lojal_500_SphI_R1_001	1271460
16	1275_Asmo_Lumihiutale_250_SphI_R1_001	686753
17	1275_Asmo_Lumihiutale_251_SphI_R1_001	911459
18	1275_Asmo_Lumihiutale_500_SphI_R1_001	1274453
19	1298_Asmo_Milli_250_SphI_R1_001	1441351
20	1298_Asmo_Milli_251_SphI_R1_001	1199367
21	1298_Asmo_Milli_500_SphI_R1_001	1006436
22	1300_Asmo_Mehu_250_SphI_R1_001	936164
23	1300_Asmo_Mehu_251_SphI_R1_001	2402597
24	1300_Asmo_Mehu_500_SphI_R1_001	1213034
25	1311_Asmo_Malina_250_SphI_R1_001	826703
26	1311_Asmo_Malina_251_SphI_R1_001	941636
27	1311_Asmo_Malina_500_SphI_R1_001	1228232
28	1353_Asmo_Neuvokas_250_SphI_R1_001	1416067
29	1353_Asmo_Neuvokas_251_SphI_R1_001	1256342
30	1353_Asmo_Neuvokas_500_SphI_R1_001	1097335
31	1374_Viking_Namaste_250_SphI_R1_001	1779620
32	1374_Viking_Namaste_251_SphI_R1_001	1165796
33	1374_Viking_Namaste_500_SphI_R1_001	1111495
34	3429_ASMOina_a_250_SphI_R1_001	1450391
35	3429_ASMOina_a_251_SphI_R1_001	1165404
36	3429_ASMOina_a_500_SphI_R1_001	1036769

## Sheet: Table S2 - Concordance
Table S2. GBS and WGS similarity overview. Each row contains a sample, the column concordance give the ratio of variants that were called alike between GBS and WGS, the column hetToHom gives the ratio of variants that have been called heterozygote in GBS and homozygote in WGS, the column homToHet the same for a homozygote to heterozygote mixup. The last to columns give the ratio of missing varian…
samples concordance hetToHom HomToHet OnlyGBSmissing OnlyWGSmissing
1 Jugurtti 0.9631100 0.0023711056 0.012020954 0.02150538 0.0002757100
2 Napsutar 0.9675765 0.0021505376 0.010090984 0.01918941 0.0002205680
3 Junkkari 0.9715467 0.0013785498 0.009153570 0.01698373 0.0001102840
4 Luvattu 0.8930245 0.0011579818 0.016873449 0.08795148 0.0001654260
5 Lojal 0.9024538 0.0013234078 0.017259443 0.07797077 0.0001102840
6 Lumihiutale 0.8261924 0.0013785498 0.022994210 0.14844224 0.0002205680
7 Milli 0.9665288 0.0015991177 0.010146126 0.02051282 0.0002757100
8 Mehu 0.9150262 0.0006617039 0.014447202 0.06854149 0.0002205680
9 Malina 0.8855252 0.0013785498 0.018582851 0.09346567 0.0001654260
10 Neuvokas 0.9662531 0.0017094017 0.010587262 0.02018197 0.0003308519
11 Namaste 0.9752412 0.0017094017 0.008216157 0.01345465 0.0001102840
12 Etina 0.9661980 0.0014888337 0.010421836 0.02045768 0.0002757100

## Sheet: _56F9DC9755BA473782653E2940F9
pN8UfPzAJUefBHakQ96wlf8e3LnYWA9JmbJdcBS42XlUQVA1U0M1QUVSNUVKS1RUSkpUUVlQU0k4TSQlQCN0PWcu
Form1
{a8d6ead8-9b52-43ae-8ad9-2813334f8e54}

## Sheet: Table S3 - Oligonucleotide
Table S3: Adapter sequences for the restriction enzyme specific ligation sites
	Adapter sequences for the restriction enzyme specific ligation sites
EcoRI-P1.1	GTCGGCAGCGTCAGATGTGTATAAGAGACAGC
EcoRI-P1.2	/5Phos/AATTGCTGTCTCTTATACACATCTGACGCTGCCGACGA
SphI-P2.2	/5Phos/CTGTCTCTTATACGAGAACAA
SphI-P2.1	GTCTCGTGGGCTCGGAGATGTGTATAAGAGACAGCATG
